# Supplementary material for: Effect of intensive care provided by nurse practitioners for postoperative patients: A retrospective observational before-and-after study
Source: PLoS One. 2022 Jan 21;17(1):e0262605. doi: 10.1371/journal.pone.0262605 (PMC8782326; doi:10.1371/journal.pone.0262605)
Supplement: S1 Table — (XLSX) [file pone.0262605.s001.xlsx]

## Sheet: Sheet1
GROUP	Type of surgery
Physicians’ group	Intracranial tumor surgery
Physicians’ group	AVR, ＭＶＰ, CABG
Physicians’ group	Intracranial tumor surgery
Physicians’ group	Esophagectomy
Physicians’ group	Debridement
Physicians’ group	Intracerebral hemorrhage surgery
Physicians’ group	PD, PVR
Physicians’ group	Re-TEA
Physicians’ group	Mediastinal tumor surgery
Physicians’ group	Subtotal laryngectomy
Physicians’ group	CABG
Physicians’ group	CABG
Physicians’ group	Cerebral aneurysm clipping
Physicians’ group	Intracranial tumor surgery
Physicians’ group	Cerebral artery anastomosis
Physicians’ group	Esophagectomy
Physicians’ group	CABG, AVR
Physicians’ group	AVR
Physicians’ group	CABG
Physicians’ group	TAP, ＣＡＢＧ
Physicians’ group	OPCABG
Physicians’ group	Thoracoscopic pneumonectomy
Physicians’ group	MICS-MVP
Physicians’ group	RARP
Physicians’ group	MVP
Physicians’ group	MVP, TAP
Physicians’ group	TAR
Physicians’ group	TAP
Physicians’ group	AVR
Physicians’ group	TAP, CABG
Physicians’ group	Right hepatic lobectomy
Physicians’ group	CABG
Physicians’ group	Total cystectomy
Physicians’ group	Chest lymphangioma surgery
Physicians’ group	CABG
Physicians’ group	Intracranial tumor surgery
Physicians’ group	Debridement
Physicians’ group	AVR
Physicians’ group	Hepatectomy
Physicians’ group	Intracranial tumor surgery
Physicians’ group	Intracranial tumor surgery
Physicians’ group	Intracranial tumor surgery
Physicians’ group	AVR, HAR
Physicians’ group	Cardiac tumors surgery
Physicians’ group	Intracranial tumor surgery
Physicians’ group	Intracranial tumor surgery
Physicians’ group	Exploratory laparotomy
Physicians’ group	MVP
Physicians’ group	MVP
Physicians’ group	Hepatectomy
Physicians’ group	ＡＶＲ
Physicians’ group	AVR, MVP, TAP
Physicians’ group	AVR
Physicians’ group	Atrial septal defect closure
Physicians’ group	MVP
Physicians’ group	CABG, Maze
Physicians’ group	CABG, Maze
Physicians’ group	Caesarean section
Physicians’ group	TAR
Physicians’ group	Extensive skull base tumor surgey / reconstruction
Physicians’ group	OPCABG
Physicians’ group	TAR
Physicians’ group	Atrial septal defect closure, TAP
Physicians’ group	CABG
Physicians’ group	ＡＶＲ
Physicians’ group	AVR
Physicians’ group	Thoracoscopic lung tumor surgery
Physicians’ group	CABG
Physicians’ group	Ventricular septal defect closure, PVR
Physicians’ group	CABG
Physicians’ group	Laryngectomy
Physicians’ group	TAR.CABG
Physicians’ group	Small intestine surgery
Physicians’ group	Intracranial tumor surgery
Physicians’ group	AVR
Physicians’ group	HPD
Physicians’ group	AVR
Physicians’ group	Thoracotomy hemostasis
Physicians’ group	LAVH
Physicians’ group	CABG
Physicians’ group	CABG
Physicians’ group	CABG
Physicians’ group	TAR
Physicians’ group	CABG
Physicians’ group	CABG
Physicians’ group	CABG
Physicians’ group	Peritonitis surgery
Physicians’ group	Anterior cervical fusion
Physicians’ group	Cranioplasty
Physicians’ group	TAR
Physicians’ group	Intracranial tumor surgery
Physicians’ group	AVR,CABG,MAZE
Physicians’ group	TAAAR
Physicians’ group	TAR
Physicians’ group	CABG,AVR
Physicians’ group	CABG
Physicians’ group	Cerebral aneurysm clipping
Physicians’ group	CABG
Physicians’ group	CABG
Physicians’ group	TAR
Physicians’ group	MVP,TASP,MAZE
Physicians’ group	CABG, TAR
Physicians’ group	AVR, MVR
Physicians’ group	Peritonitis surgery
Physicians’ group	CABG
Physicians’ group	AVR, MVP, TAP
Physicians’ group	Small intestine surgery
Physicians’ group	Laparoscopic pyloric gastrectomy
Physicians’ group	Extrahepatic bile duct resection
Physicians’ group	TAR
Physicians’ group	CABG
Physicians’ group	TAR
Physicians’ group	Pancreatic tail + spleen + left adrenal gland + partial resection of the stomach wall
Physicians’ group	Peritonitis surgery
Physicians’ group	TAR
Physicians’ group	Hepatectomy
Physicians’ group	CABG, TAR
Physicians’ group	Extensive skull base tumor surgey / reconstruction
Physicians’ group	Atrial septal defect closure, MVR, TAP
Physicians’ group	CABG
Physicians’ group	Small intestine surgery
Physicians’ group	TAR
Physicians’ group	AVR
Physicians’ group	AVR
Physicians’ group	Esophagectomy
Physicians’ group	Subtotal tongue resection
Physicians’ group	Esophagectomy
Physicians’ group	AVR, MVR, TAP
Physicians’ group	Living kidney transplant
Physicians’ group	AVR
Physicians’ group	Partial bladder resection
Physicians’ group	Esophagectomy
Physicians’ group	AVR,MVR
Physicians’ group	Gastric / duodenal resection, Abdominal esophagectomy
Physicians’ group	CABG
Physicians’ group	Intracranial tumor surgery
Physicians’ group	Pelvic tumor resection
Physicians’ group	Esophagectomy
Physicians’ group	Subcutaneous submucosal hemangioma resection, free flap surgery
Physicians’ group	Esophagectomy
Physicians’ group	CABG
Physicians’ group	Thoracoabdominal aortic replacement
Physicians’ group	Hepatectomy
Physicians’ group	Intracranial tumor surgery
Physicians’ group	PD
Physicians’ group	Laparoscopic abdominal drainage
Physicians’ group	Cervical abscess surgery
Physicians’ group	CABG
Physicians’ group	Anterior cervical fusion
Physicians’ group	AVR
Physicians’ group	CABG
Physicians’ group	CABG.Maze
Physicians’ group	CABG
Physicians’ group	Laryngeal esophagectomy
Physicians’ group	CABG
Physicians’ group	Decompressive craniotomy
Physicians’ group	Abdominal drainage
Physicians’ group	TAR
Physicians’ group	CABG
Physicians’ group	Esophagectomy
Physicians’ group	AAA
Physicians’ group	TAR
Physicians’ group	PLIF
Physicians’ group	Esophagectomy
Physicians’ group	Tracheostomy
Physicians’ group	AVR, Tap, MTP, CABG
Physicians’ group	Decompressive craniotomy
Physicians’ group	Brain biopsy
Physicians’ group	Esophagectomy
Physicians’ group	Small intestine surgery
Physicians’ group	MVP
Physicians’ group	Ventricular drainage
Physicians’ group	Cranioplasty
Physicians’ group	Laparotomy lower right hemicolectomy, pancreatic tail resection
NP-physicians’ group	Total right maxillary resection, right cervical dissection, skull base surgery, free flap transplantation, tracheostomy
NP-physicians’ group	AVR
NP-physicians’ group	CABG, TAR
NP-physicians’ group	Cardiac tamponade release
NP-physicians’ group	Laryngeal cancer removal, Neck dissection, Free jejunum, Tracheostomy
NP-physicians’ group	Intracranial tumor surgery
NP-physicians’ group	Indwelling gingival cancer intraarterial infusion catheter
NP-physicians’ group	Cardiac tamponade release technique
NP-physicians’ group	MICS-MVP
NP-physicians’ group	Cholecystectomy
NP-physicians’ group	Cerebral aneurysm clipping
NP-physicians’ group	Posterior fossa arachnoid cystectomy
NP-physicians’ group	RARP
NP-physicians’ group	Postoperative bleeding from left neck mass
NP-physicians’ group	HPD
NP-physicians’ group	Mastectomy, breast reconstruction
NP-physicians’ group	Caesarean section
NP-physicians’ group	LM
NP-physicians’ group	MVP
NP-physicians’ group	HPD
NP-physicians’ group	EVAR
NP-physicians’ group	Cranioplasty
NP-physicians’ group	EVAR
NP-physicians’ group	CABG
NP-physicians’ group	Intracranial tumor surgery
NP-physicians’ group	Cranioplasty
NP-physicians’ group	Tracheostomy, Cervical tumor dissection, Free flap surgery
NP-physicians’ group	Cervical abscess incision, Tracheostomy
NP-physicians’ group	CABG
NP-physicians’ group	Laparoscopic sigmoid colectomy
NP-physicians’ group	Hypopharynx semi-resection, Cervical dissection, Tracheostomy
NP-physicians’ group	PLIF
NP-physicians’ group	AVR.CABG
NP-physicians’ group	Partial tongue resection, Cervical tumor resection, Neck dissection
NP-physicians’ group	Intracranial tumor surgery
NP-physicians’ group	AVR
NP-physicians’ group	Cerebral aneurysm clipping
NP-physicians’ group	CABG
NP-physicians’ group	CABG, AVR, MAZE
NP-physicians’ group	MVR, MAZE
NP-physicians’ group	AVR
NP-physicians’ group	Intracardiac thrombectomy
NP-physicians’ group	TAR
NP-physicians’ group	CRTD lead removal
NP-physicians’ group	TAR、OSG
NP-physicians’ group	TAR
NP-physicians’ group	Thoracoscopic pneumonectomy
NP-physicians’ group	CABG
NP-physicians’ group	MVP
NP-physicians’ group	Cervical dissection, Left thyroidectomy, Laryngeal-hypopharynx-esophagectomy, Tracheostomy
NP-physicians’ group	TAR
NP-physicians’ group	MVP, TAP, MAZE
NP-physicians’ group	AVR, HAR
NP-physicians’ group	Subcutaneous tumor resection
NP-physicians’ group	CABG
NP-physicians’ group	MVP, TAP, MAZE
NP-physicians’ group	AVR
NP-physicians’ group	MVP
NP-physicians’ group	CABG
NP-physicians’ group	AVR, HAR
NP-physicians’ group	Left hepatic lobectomy
NP-physicians’ group	EVAR
NP-physicians’ group	AVR、MVR、TAP、MAZE
NP-physicians’ group	MVP
NP-physicians’ group	Traumatic intra-abdominal hemorrhage hemostasis
NP-physicians’ group	Enlarged oropharyngectomy, Lateral cutaneous femoral flap
NP-physicians’ group	TAR, CABG
NP-physicians’ group	CABG
NP-physicians’ group	Retroperitoneal tumor resection, Appendectomy
NP-physicians’ group	AVR, Left ventricular myocardial resection
NP-physicians’ group	MVP
NP-physicians’ group	Craniotomy hematoma removal
NP-physicians’ group	CABG
NP-physicians’ group	CABG
NP-physicians’ group	Left atrial myxedema resection
NP-physicians’ group	CABG, MVP
NP-physicians’ group	MVP
NP-physicians’ group	MVP, MAZE
NP-physicians’ group	AVR
NP-physicians’ group	CABG
NP-physicians’ group	CABG
NP-physicians’ group	CABG
NP-physicians’ group	AVR
NP-physicians’ group	CABG
NP-physicians’ group	CABG
NP-physicians’ group	CABG
NP-physicians’ group	TAR
NP-physicians’ group	TAR
NP-physicians’ group	CABG
NP-physicians’ group	CABG
NP-physicians’ group	CABG
NP-physicians’ group	AVR, CABG
NP-physicians’ group	AVR
NP-physicians’ group	AVR, TAR
NP-physicians’ group	MVP, MAZE
NP-physicians’ group	AVR, HAR
NP-physicians’ group	AVR, MVR
NP-physicians’ group	Hepatectomy, Cholecystectomy, Hepatoduodenal mesenteric dissection, Artificial anal closure
NP-physicians’ group	TAR
NP-physicians’ group	MVP, MAZE
NP-physicians’ group	CABG
NP-physicians’ group	Head and neck tumor removal, Neck dissection, Tracheostomy
NP-physicians’ group	Infection after implantation of pacemaker, Lead removal
NP-physicians’ group	Tracheostomy
NP-physicians’ group	Intracranial tumor surgery
NP-physicians’ group	MVP
NP-physicians’ group	HAR, CABG
NP-physicians’ group	CABG
NP-physicians’ group	TAR
NP-physicians’ group	Caesarean section
NP-physicians’ group	MVR, AVR, TAP
NP-physicians’ group	Left facial vascular malformation embolization
NP-physicians’ group	MVP
NP-physicians’ group	MVP, TAP
NP-physicians’ group	CABG
NP-physicians’ group	AVR
NP-physicians’ group	MVP
NP-physicians’ group	Pneumonectomy
NP-physicians’ group	CABG
NP-physicians’ group	CABG
NP-physicians’ group	AVR
NP-physicians’ group	CABG
NP-physicians’ group	TAR
NP-physicians’ group	Right hepatic lobectomy, Extrahepatic bile duct resection, Partial diaphragm resection
NP-physicians’ group	Liver enlargement right lobectomy. Biliary tract reconstruction
NP-physicians’ group	AVR, MVR
NP-physicians’ group	CABG
NP-physicians’ group	MVP, TAP
NP-physicians’ group	TAP
NP-physicians’ group	TAR
NP-physicians’ group	CABG
NP-physicians’ group	CABG
NP-physicians’ group	Thoracoabdominal replacement
NP-physicians’ group	TAR, CABG
NP-physicians’ group	CABG
NP-physicians’ group	AVR, MVP, CABG
NP-physicians’ group	Laparoscopic nephrectomy
NP-physicians’ group	Thoracoscopic pneumonectomy
NP-physicians’ group	Esophagectomy
NP-physicians’ group	TAR
NP-physicians’ group	Cervical abscess incision, Tracheostomy
NP-physicians’ group	CABG
NP-physicians’ group	AVR, Maze
NP-physicians’ group	TAR
NP-physicians’ group	Intracranial tumor surgery
NP-physicians’ group	Intracranial tumor surgery
NP-physicians’ group	CABG, MAP, TAP
NP-physicians’ group	TAR
NP-physicians’ group	AVR, CABG
NP-physicians’ group	MVP
NP-physicians’ group	CABG
NP-physicians’ group	AVR
NP-physicians’ group	Perforated peritonitis surgery
NP-physicians’ group	EVAR
NP-physicians’ group	Esophagectomy
NP-physicians’ group	Intracranial tumor surgery
NP-physicians’ group	MVP
NP-physicians’ group	MVR
NP-physicians’ group	CABG
NP-physicians’ group	Debridement
NP-physicians’ group	TAR
NP-physicians’ group	CABG
NP-physicians’ group	Intracranial hematoma removal
NP-physicians’ group	CABG
NP-physicians’ group	Thoracoabdominal replacement
NP-physicians’ group	Left ventricular reduction
NP-physicians’ group	Thoracoscopic esophagectomy
NP-physicians’ group	TAR
NP-physicians’ group	CABG
NP-physicians’ group	Esophagectomy
NP-physicians’ group	TAR
NP-physicians’ group	CABG
NP-physicians’ group	CABG
NP-physicians’ group	Thoracoscopic esophagectomy
NP-physicians’ group	CABG
NP-physicians’ group	Intracranial tumor surgery
NP-physicians’ group	CABG, MVR, TAP, PVisolation
NP-physicians’ group	Intracranial tumor surgery
NP-physicians’ group	CABG
NP-physicians’ group	Partial tongue resection, neck dissection
NP-physicians’ group	Intracranial hematoma removal
NP-physicians’ group	CABG
NP-physicians’ group	Small intestine surgery
NP-physicians’ group	Pharyngeal laryngeal esophagectomy
NP-physicians’ group	CABG
NP-physicians’ group	Pulmonary artery thrombectomy
NP-physicians’ group	Esophagectomy
NP-physicians’ group	Throatophesophagectomy, Bilateral neck dissection, Left thyroidectomy, Free jejunal reconstruction, Left pectoralis major transplant
NP-physicians’ group	CABG
NP-physicians’ group	TAR
NP-physicians’ group	Intracranial hematoma removal
NP-physicians’ group	Cervical abscess incision, mediastinal incision
NP-physicians’ group	CABG
NP-physicians’ group	Right middle cerebral artery-superficial temporal artery anastomosis
NP-physicians’ group	Pulmonary artery thrombectomy
NP-physicians’ group	Intracranial hematoma removal
NP-physicians’ group	Laparoscopic sigmoid colon resection
NP-physicians’ group	Brain abscess drainage
NP-physicians’ group	CABG
NP-physicians’ group	CABG
NP-physicians’ group	Brain abscess drainage
NP-physicians’ group	Cerebral aneurysm clipping
NP-physicians’ group	Esophagectomy
NP-physicians’ group	Tracheostomy
NP-physicians’ group	CABG, MVP
NP-physicians’ group	CABG
NP-physicians’ group	CABG
NP-physicians’ group	Craniotomy decompression
NP-physicians’ group	Cerebral aneurysm clipping
NP-physicians’ group	HAR
NP-physicians’ group	MVR、MAZE
NP-physicians’ group	Traumatic multiple facial fracture resection
NP-physicians’ group	MVP
